# Supplementary material for: The Central Nervous System Source Modulates Microglia Function and Morphology In Vitro
Source: Int J Mol Sci. 2023 Apr 22;24(9):7685. doi: 10.3390/ijms24097685 (PMC10177862; doi:10.3390/ijms24097685)
Supplement: Supplementary file 1 [file ijms-24-07685-s001.zip]

Archive with 1 entries (1 files):
- ijms-2316363-supplementary.pdf
